# Supplementary material for: Recurrent copy number alterations in young women with breast cancer
Source: Oncotarget. 2018 Jan 29;9(14):11541–58. doi: 10.18632/oncotarget.24336 (PMC5837756; doi:10.18632/oncotarget.24336)
Supplement: Supplementary file 2 [file oncotarget-09-11541-s002.xlsx]

## Sheet: Sheet1
Chromosome	InnerStart	InnerEnd	Inner.CNV.Size	OuterStart	OuterEnd	Outer.CNV.Size	Discovery.Cluster.Size	Validation.Cluster.Size
1	58820476	58846018	25542	58803399	58846018	42619	6	7
1	147475947	147496433	20486	147475521	147496468	20947	35	50
2	4197415	4200525	3110	4195432	4201388	5956	11	13
2	29028479	29029800	1321	29010022	29040695	30673	5	8
2	52618925	52634800	15875	52618897	52634917	16020	17	22
2	64271883	64282835	10952	64247921	64315987	68066	9	7
2	64283559	64306614	23055	64271883	64315987	44104	9	7
2	65560324	65677884	117560	65463975	65678403	214428	5	6
3	9660712	9664562	3850	9640519	9688008	47489	10	12
3	109226991	109234844	7853	109226991	109235111	8120	7	7
3	131289615	131290967	1352	131289615	131290967	1352	18	12
3	185642866	185653686	10820	185633993	185656645	22652	11	12
3	196914905	196916045	1140	196907470	196918723	11253	23	22
3	196916080	196918723	2643	196914905	196940632	25727	23	23
3	199319836	199322976	3140	199318744	199332531	13787	12	11
5	18541955	18547895	5940	18514272	18554326	40054	15	12
6	32539531	32556611	17080	32539531	32557028	17497	6	5
6	32557501	32560908	3407	32557028	32562254	5226	6	5
6	79037167	79044205	7038	79037167	79044205	7038	16	21
7	54152334	54153709	1375	54152334	54153757	1423	6	5
7	61794167	61799563	5396	61794167	61818546	24379	10	11
7	76141447	76146160	4713	76141447	76146160	4713	8	8
7	109229197	109241095	11898	109228866	109241095	12229	9	12
7	143108242	143108276	34	143104624	143118598	13974	14	27
8	1349638	1350270	632	1348245	1350652	2407	5	6
8	3989394	3992254	2860	3985016	3992622	7606	5	7
8	8027374	8027446	72	8015467	8046615	31148	7	9
8	86730480	86740395	9915	86720993	86740395	19402	32	38
8	96278448	96284249	5801	96258231	96312735	54504	42	44
8	135232619	135235139	2520	135232619	135235713	3094	43	49
9	67699737	67709343	9606	67678161	67743272	65111	6	9
9	135177441	135178844	1403	135173914	135178844	4930	6	5
10	6703994	6745967	41973	6703994	6797043	93049	20	27
10	19676387	19685158	8771	19656598	19750338	93740	15	19
10	20731174	20741934	10760	20726541	20747050	20509	17	18
10	20747419	20761390	13971	20747068	20779396	32328	17	18
10	22772784	22815216	42432	22764104	22849622	85518	15	21
10	66980962	66984437	3475	66978024	66984437	6413	7	13
10	81439210	81449106	9896	81439210	81452222	13012	6	6
12	8253318	8257868	4550	8253318	8261982	8664	13	21
12	11634190	11638369	4179	11606108	11670489	64381	8	15
14	23564490	23564891	401	23559232	23570486	11254	7	9
14	25054809	25064593	9784	24846340	25069117	222777	6	5
14	25065074	25069117	4043	24846340	25075027	228687	6	5
15	84140524	84146976	6452	84140524	84157332	16808	5	9
16	14961825	14966336	4511	14961806	14966847	5041	15	12
17	31460821	31463472	2651	31460821	31479995	19174	13	16
17	69474254	69478126	3872	69429096	69496533	67437	22	17
18	55813854	55816005	2151	55813796	55819506	5710	9	10
21	43341103	43343023	1920	43329959	43356005	26046	9	8
21	46828863	46834725	5862	46828497	46846083	17586	10	9
